# Supplementary material for: Genome-wide association study of the loci and candidate genes associated with agronomic traits in Amomum villosum Lour
Source: PLoS One. 2024 Aug 5;19(8):e0306806. doi: 10.1371/journal.pone.0306806 (PMC11299815; doi:10.1371/journal.pone.0306806)
Supplement: S1 File — (XLSX) [file pone.0306806.s001.xlsx]

## Sheet: TABLE S1
Supplementary TABLE 1 List of 75 Amomum villosum Lour. accessions tested in this study
Sample ID	Longitude	Latitude
S1	111.92	22.2064
S2	111.92	22.2064
S3	111.311	22.4419
S4	111.92	22.2064
S5	111.088	22.3917
S6	107.179	21.9869
S7	107.881	21.8829
S8	107.246	21.8456
S9	107.246	21.8456
S10	111.92	22.2064
S11	111.92	22.2064
S12	111.92	22.2064
S13	111.92	22.2064
S14	111.375	22.4183
S19	111.738	22.2089
S21	111.51	22.0433
S22	111.972	22.3275
S23	111.161	22.4647
S24	101.537	21.2864
S25	99.6594	22.4958
S26	107.179	21.9869
S27	107.179	21.9869
S29	106.84	22.9417
S33	107.937	21.68
S34	107.857	21.7017
S35	107.881	21.8829
S36	106.84	22.9417
S37	107.402	21.7064
S38	107.246	23.329
S39	111.92	22.2064
S40	111.92	22.2064
S41	111.92	22.2064
S45	107.179	21.9869
S46	106.84	22.9417
S47	107.881	21.8829
S48	107.179	21.9869
S52	111.92	22.2064
S54	101.537	21.2867
S55	111.92	22.2064
S57	111.92	22.2064
S58	106.84	22.9417
S59	103.8	22.6564
S60	117.849	24.6811
S61	101.465	22.5628
S64	101.404	21.645
S66	110.168	21.3108
S67	112.078	22.3994
S68	111.92	22.2064
S71	111.161	22.4647
S72	111.51	22.0433
S73	23.6733	23.6733
S74	111.92	22.2064
S77	117.793	24.7273
S78	101.039	22.1003
S79	101.323	21.8737
S80	111.907	22.1888
S83	99.6594	22.4958
S84	111.088	22.3917
S85	101.323	21.8737
S86	99.6594	22.3667
S88	111.616	22.1953
S90	111.093	22.3597
S91	111.093	22.3503
S92	102.209	22.493
S94	111.304	22.2917
S95	111.304	22.2917
S97	111.304	22.2917
S99	111.304	22.2917
S100	105.74	23.6597
S104	105.74	23.6597
S106	105.74	23.6597
S107	105.74	23.6597
S108	104.788	23.2453
S109	107.643	22.9226
S110	107.729	23.2531

## Sheet: TABLE S2
Supplementary TABLE 2 12 phenotypic traits of Amomum villosum Lour. accessions
Sample ID	PH (cm)	SD/(mm)	NB	TNR	NNS/(cm)	LL/(cm)	LW/(cm)	LEL/(cm)	NR/(mm)	TLS/(cm)	ST	SIL
S1	137	8.77	18	563	94	36.7	5.4	0.5	2	24.5	6.8	2.6
	141	9.59	18			38	5.8	0.5	3	32	7.58	3
	144.7	10.22	18			36	5.4	0.5	3	10	10.64	3
	141	9.26	18			34.5	5	0.4	2	14	8.54	3.5
	148.6	9.05	24			38.2	5.3	0.5	3	31	8.11	3.2
S2	109.5	9	19	686	273	35.6	4.6	0.3	3	29	6.63	3.2
	118.4	7.83	17			35.1	4.4	0.4	3	25	6.71	3.5
	127.7	9.35	21			37.1	5.4	0.4	2	33	6.86	2.8
	104.2	9.1	19			33.7	4.4	0.3	3	25	6.64	2.2
	110.7	9.36	18			36.8	5.1	0.4	3	22.5	7.23	3.6
S3	98.8	6.6	20	255	110	26.7	4.7	0.3	1	3	4.58	0.7
	120.8	9.05	25			31.2	5	0.3	3	34	6.6	1.7
	122.5	9.19	14			35.5	6.3	0.5	3	39	6.85	2.4
	116.4	8.64	19			34	5.4	0.4	3	30	7.38	3.3
	112.7	10.61	26			26.5	3.2	0.2	3	31	6.9	2.7
S4	107	7.3	18	378	109	32.5	5.4	0.4	3	29	6.84	3.2
	103.1	7.2	23			29.5	4.2	0.4	2	27	6.07	2.7
	103.7	9.98	21			32.7	4	0.3	3	14	6.94	2.5
	125.2	9.46	25			36	4..1	0.3	3	30	7.67	2.4
	92.6	8.96	17			33.5	5	0.3	3	19	7.67	2.7
S5	126.1	8.53	20	295	92	36.5	5.9	0.3	3	16.5	7.76	1.6
	144.1	10.12	22			36.2	5.4	0.4	4	31	6.19	2.5
	120.9	5.97	29			33	5.1	0.4	4	31	6.73	3.1
	118.8	9.63	31			31.2	3.9	0.2	3	20	5.61	1.6
	102.4	8.53	28			27.5	3.1	0.2	4	21	5.87	1.4
S6	165	11.48	30	305	114	43	5.2	0.6	2	33	6.48	2.3
	191.5	11.02	18			46.3	7.1	1	3	66	8	3.5
	176	10.82	36			39.6	4.5	0.7	3	21	5.88	2
	192.5	10.98	38			42.7	5.3	0.7	3	30	5.03	2.4
	159	11.35	28			44.7	5.3	0.7	3	45	7.56	2.5
S7	111.5	10.16	24	324	90	33	4.4	0.2	4	16.5	4.54	2.3
	126.7	7.41	29			30.7	3.4	0.5	3	15	6.48	2
	104.7	8.16	28			29.4	4	0.3	2	15	6.53	1.5
	122.4	9.28	17			35.5	5.9	0.4	3	43	6.31	3.2
	94.4	9.31	13			36.5	6.2	0.4	3	50	6.65	3.8
S8	105.5	9.41	20	263	82	31	5	0.3	3	20	5.38	2.4
	137.5	10.53	16			37	6.1	0.5	3	40	7.91	2.2
	112.8	9.59	21			31	4.8	0.4	1	24.5	5.45	2.3
	126.8	10.05	22			32.5	4.8	0.3	1	32	6.29	2.7
	115.5	6.4	26			25.5	4	0.3	4	20	6.28	2.5
S9	118.6	9.14	20	335	89	31.7	4.3	0.3	3	25.5	5.17	2.7
	122.7	8.63	23			32.6	5.1	0.5	4	27	6.56	2.5
	155	8.37	28			32.6	5.2	0.3	3	18	5.66	2.2
	146.7	8.13	24			31.5	4.1	0.3	3	21	7.02	3.6
	141.3	8.04	29			25.7	3.2	0.2	3	11	6.45	2.2
S10	165	12.48	31	255	78	41.6	5.1	0.6	3	58	6.64	2.4
	155.2	11.83	23			41.3	5.1	0.5	4	34	5.51	2.5
	145	10.25	36			35.5	4.7	0.7	4	30	6.99	3
	143.5	9.91	39			34.6	4.4	0.6	3	33	5.55	2.3
	144.7	11.62	24			44.7	6.3	7	3	18	6.83	2.7
S11	126.3	11.69	28	348	99	33.2	4	0.3	4	30	7.79	2
	126.6	11.06	14			33.6	4.8	0.5	2	20	7.4	2.3
	134.2	10.37	21			34.7	4.7	0.4	3	30	6.51	2.4
	125.2	11.67	27			33.6	4.3	0.5	3	29	6.68	2.2
	117.9	9.43	19			31	4.5	0.3	1	24	5.89	2.4
S12	143.3	8.34	32	349	103	27.8	4.1	0.5	3	34	5.37	2.5
	138	9.12	21			33	5.1	0.4	2	30	7.53	2
	121.8	10.07	22			31.9	4.5	0.3	1	25	7.28	2.4
	108.6	8.78	21			30.5	5	0.4	2	26	8.04	2.5
	100.4	7.88	22			27.6	4.2	0.4	3	13	6.54	1.8
S13	114.3	10.75	20	485	147	38.5	5.8	0.4	2	30	7.59	2.5
	136.7	10.95	22			33.4	4.7	0.3	4	40	6.47	2.7
	138.5	12.87	26			34.2	4.5	0.3	4	30	9.2	1.9
	134.4	11.44	22			34.6	5.1	0.3	5	22	7.47	2.3
	134	10.81	21			38.4	6.1	0.4	2	26.5	7.45	2
S14	128.5	11.81	32	297	79	42.2	5.7	0.7	3	32	6.76	1.5
	128.7	9.37	19			42.1	5.1	0.7	3	50	6.04	2.2
	152	10.14	28			36.5	4.4	0.7	3	24	6.15	2
	141.4	12.48	31			34.6	3.9	0.6	3	37	8.01	3
	146.5	13.19	32			36.1	3.2	0.5	4	28	7.87	2.5
S19	88	8.57	19	163	60	30.6	4.5	0.3	2	9	6.71	1.7
	90.7	9.35	11			35	5.8	0.3	3	24	6.59	2
	86.4	8.06	21			27	3.7	0.3	3	11	6.09	1.3
	93.4	8.68	22			31	4.3	0.2	2	18	5.4	2.1
	72.5	7.34	19			29.5	5.2	0.2	3	21	5.26	2
S21	83.2	7.04	24	210	77	22.5	3.6	0.3	2	12	4.42	1.5
	108.7	9.41	23			30	5.1	0.4	3	18	5.45	1.7
	105	10.84	16			34.1	6.4	0.5	5	27	7.36	2.2
	108.2	10.5	21			32.5	5.7	0.5	3	30	7.21	1.7
	106.5	11.21	14			34.6	6.7	0.5	4	24	6.37	1.5
S22	97.6	8.33	26	264	85	27.5	3.5	0.2	3	20	5.06	2.4
	108.2	8.35	25			27.4	3.5	0.3	3	29	5.77	1.3
	113	9.39	26			26.1	3.8	0.2	4	24	7.8	1.5
	72	6.57	24.1			31.6	2.9	0.2	2	11	5.55	1.4
	84	8.58	20			32.3	5.5	0.5	3	18	6.79	1.7
S23	108.1	8.04	29	139	49	25.7	3.8	0.2	4	20	5.06	2.4
	110.5	9.21	25			27.3	5.5	0.3	2	29	5.77	1.3
	107.1	9.04	23			28	4	0.4	3	24	7.8	1.5
	91	7.47	29			23	3.2	0.2	3	11	5.55	1.4
	113	8.44	23			29.5	5.4	0.4	3	18	6.79	1.7
S24	78	8.88	18	76	24	31.1	5.5	0.3	2	19	7.6	1.2
	105.6	9.67	17			27.3	6.5	0.5	2	30	6.53	1.5
	94.5	8.35	21			27	3.7	0.2	2	27	5.69	1.8
	68	7.83	20			38	4.4	0.3	1	40	6.81	1.8
	73.5	9.65	19			27.6	4.8	0.4	1	10	6.05	1
S25	125.5	9.64	19	264	71	25.2	4.6	0.5	3	22	6.71	2.5
	131.5	11.37	27			30.6	4.7	0.3	2	14	6.2	1.6
	132	11.78	25			22.5	3.9	0.3	2	31	8.31	2.2
	128	11.53	14			39	7.4	0.8	3	40	8.89	2.2
	125.4	11.28	19			37.5	6	0.6	3	32	6.91	2.5
S26	154.5	11.86	36	673	229	44.8	5.1	1	3	39	6.35	2.8
	172	12.5	19			49	6	1	4	24	6.38	2.5
	177	13.12	23			46.5	5.2	1	2	50	8.48	2
	165	12.88	25			45.4	5	1	3	49	5.8	3.5
	161.8	13.55	26			44.5	5	1.1	3	52	7.04	4
S27	94	8.09	18	212	76	29.6	4.6	0.4	3	19.7	6.98	2
	100	7.81	23			26.1	3.4	0.4	3	25.6	6.02	2.7
	108.5	9.47	21			29.1	5.1	0.5	2	16.5	8.04	2.9
	110.9	7.86	13			30.8	5.2	0.4	4	19.2	5.53	1.5
	105.2	9.01	23			28.5	3.7	0.3	3	15.7	8.75	2.3
S29	117	10.06	13	269	99	34.1	5.6	0.6	3	29.2	5.36	2.7
	126	9.74	26			29.5	3.6	0.3	4	23.6	6.57	3
	132.7	9.47	24			31.1	3.6	0.3	3	31.9	6.79	2.3
	120.4	7.96	26			28.9	3.4	0.2	4	16.1	4.95	2.2
	95.1	9.98	22			30.2	5.2	0.4	5	17.5	5.99	2.9
S33	103.4	10.09	23	354	119	30.7	4.2	0.2	3	18	6.06	1.5
	129.5	10.38	19			36.7	5.8	0.5	3	22	6.05	2
	94	7.05	20			30.3	4.8	0.5	2	15	5.76	2.1
	84.4	8.16	20			26.2	3.8	0.3	3	18	5.3	2
	99.2	8.06	15			30.7	4.7	0.6	2	18	4.27	1.2
S34	126.6	9.55	22	662	277	35.6	4.1	0.2	3	20	5.96	2.3
	150.6	9.42	19			35.7	5.7	0.5	3	35	6.97	2.7
	134	8.77	17			37	5.2	0.4	3	31	6.14	2
	112.4	8.47	14			36.5	5	0.4	4	30	5.42	2
	133.6	10.53	18			37.8	4.9	0.4	4	37	5.76	3
S35	131.4	8.82	23	602	237	30.4	3.1	0.2	4	29	5.5	2.4
	126.5	8.66	19			32.2	3.6	0.3	4	21	6.25	2.4
	138	9.32	25			32.2	3.1	0.3	3	45	8.1	2.2
	138	9.99	21			38	4.7	0.1	4	35	7.17	2
	117.8	8.42	22			29	3.1	0.1	4	21	6.47	2.4
S36	81.4	7.31	19	217	58	27.5	4	0.4	3	7.5	5.59	1
	106.1	9.03	28			24	2.7	0.2	3	22	5.71	2
	112.4	9.88	22			29.7	4.5	0.3	2	24	7.4	2.6
	123	9.05	27			27	3.2	0.2	4	24	6.36	1.7
	128	10.11	19			33.1	5.5	0.4	3	21	6.74	1.1
S37	129	10.33	25	1148	491	34.4	4.9	0.2	4	35	6	1.7
	142.7	9.16	23			30.4	3.7	0.2	4	35	5.73	2.9
	143.2	7.94	17			37	6	0.3	3	28	5.06	3
	131.5	9.73	22			30	4.7	0.3	3	21	6.17	2
	140.2	10.1	17			37.6	6.1	0.3	4	30	6.33	1.2
S38	139	9.55	21	267	84	35.8	5.9	0.5	3	40	6.31	4
	113	9.3	17			32	6	0.5	3	31	6.03	3
	119.7	9.87	24			31	4.2	0.3	6	36	6.54	2.1
	130	9.86	22			30.5	5	0.3	3	35	6.12	3
	117.8	10.23	22			31.5	5.5	0.5	4	32	5.81	1.9
S39	128.4	9.49	32	325	81	30	3.8	0.4	2	21	7.14	2.5
	122.5	11.28	20			31.6	5.9	0.5	4	28	7.38	2.2
	115.3	9.55	16			31.5	5.3	0.4	3	25	7.18	2.2
	117.5	9.53	24			25	4	0.3	4	11	6.14	3
	87	9.24	18			27	4.5	0.2	2	17	7.68	1.8
S40	74	8.28	17	214	53	26.8	4.4	0.6	2	13.5	4.91	2.2
	80	8.87	20			24.6	4	0.4	3	13.2	5.48	1.8
	68	7.9	19			25.4	5.4	0.3	3	12	4.9	2.3
	77	8.32	20			25	4.1	0.4	3	17	5.19	2
	73	8.88	18			25	4.7	0.5	2	9	4.74	1
S41	94.5	9.18	20	138	65	33.5	5.2	0.7	3	35	9.46	4.6
	90	10.67	10			37	5.3	0.7	4	32	5.84	3.4
	107.1	9.11	13			34.4	5	0.8	3	20.8	5.31	1.8
	75.2	8.64	26			33.7	4.9	0.8	3	25.4	8.6	5
	105.8	10.34	22			36.7	5	0.5	4	37.2	7.8	4
S45	76	6.17	14	96	58	28.1	3.8	0.2	3	17.6	4.54	1.4
	99.2	7.79	14			33.2	4.7	0.3	4	24.5	4.84	2.4
	101.6	8.8	17			32.6	4.5	0.3	3	31	6.01	3.2
	97.2	8.98	11			32.7	5.6	0.5	3	25.5	7.44	3
	99.5	8.67	19			33	5.1	0.4	4	24.5	5.63	1.9
S46	90.5	8.07	22	104	69	29.4	4.2	0.4	3	9.5	6.05	2.2
	96.1	7.6	28			28.3	5	0.3	3	28.5	5.93	2.5
	78.5	7.39	19			28.8	4.4	0.4	3	28	5.09	1.9
	105	7.69	26			29.5	5.4	0.5	3	32	5.83	2.5
	88.2	8.65	20			29.5	4.6	0.3	4	26	5.1	2.9
S47	119.2	9.22	16	314	132	34	5.5	0.5	4	33	6.05	1.9
	112.5	9.13	27			31	4.6	0.3	3	25.5	5.23	2.5
	107.3	8.3	28			39.5	5.1	0.4	5	27	5.46	2.2
	106.8	9.13	31			32.3	4.4	0.4	5	26.5	5.32	2.6
	111.1	9.69	27			32	5.4	0.5	5	17.3	5.86	2.4
S48	87.5	7.92	12	307	21	28.4	4.2	0.4	3	20	5.98	2.5
	109	10.26	12			35.2	6.1	0.5	2	26.5	6.6	2.1
	112	9.15	20			31.4	3	0.4	3	23.5	5.97	2.5
	103.5	9.82	15			30	4.1	0.3	3	15.5	6.24	2.4
	115.8	9.56	16			34.4	5.5	0.5	4	33.2	6.27	2.5
S52	113.2	9.33	29	201	99	30	4.4	0.2	2	10	4.96	2
	128.2	8.3	26			31.5	3.6	0.3	4	26.5	6.98	3
	122.7	8.22	22			31.6	4.7	0.4	3	25	7.27	2.2
	120	10.57	26			32.6	4.6	0.4	3	30	6.6	2.8
	89	8.22	20			29.8	4.6	0.5	3	14.5	6.55	3
S54	123.5	9.05	25	209	120	30	3.8	0.3	4	19	2.09	3
	119.5	7.36	24			30.2	3.1	0.3	3	33	5.05	2.5
	125	8.22	21			22.5	4.8	0.3	3	34.5	7.86	2.1
	141	9.28	16			37.3	5.7	0.4	4	26	5.87	2.3
	122	9.61	21			32	4.9	0.4	5	17	5.01	1.4
S55	107.5	10.68	20	333	127	31	4.1	0.5	3	30	8.75	2.5
	132.2	10.14	17			35.5	5.1	0.5	2	45	8.79	3.2
	99.5	10.2	22			32.2	4.8	0.4	3	22	8.74	2.2
	114.4	9.12	23			32	4.6	0.5	3	20	8.87	2.5
	99.6	9.54	17			36	5.2	0.5	3	19	10.61	2
S57	93.4	10.44	24	164	90	27.5	4.2	0.3	3	28	5.71	2.2
	112	11.97	24			35	5.6	0.3	3	20	8.24	2.2
	111.5	9.8	25			30.7	5.3	0.5	3	14	6.59	2
	121.7	11.89	30			33.4	5.3	0.4	3	17	6.58	2.5
	125	8.88	29			21.5	5.2	0.3	3	37	6.46	4
S58	103	9.92	20	293	119	33.5	5	0.2	3	32	6.53	3
	133	7.67	32			30.6	5	0.3	3	17	5.59	3.5
	108	9.7	22			31	4.2	0.4	3	35	7.36	3
	120	10.08	29			33	5	0.4	3	40	5.74	2.5
	112	9.81	25			32.7	4.8	0.5	3	37	5.31	3.5
S59	144.5	10.69	27	692	74	32.5	5	0.2	3	15	7.07	2
	144	9.56	15			39	6.2	0.4	3	28	7.84	2
	150	10	17			36	5.5	0.5	1	40	6.89	3
	106	9.93	17			30	5.5	0.4	3	30	8.67	2.5
	125.5	9.6	22			31.4	5.7	0.2	3	27	6.44	2.5
S60	89.5	7.37	25	162	93	35	3.6	0.2	3	19.5	5.48	3.2
	107.5	9.05	18			36	5.7	0.7	2	28	5.54	1.6
	97.6	9.33	23			31.2	5.1	0.6	2	39	6.33	1.8
	86.8	7.62	18			37.4	4.4	0.5	4	28	5.02	1.5
	105.6	9.86	22			30.7	4.1	0.6	3	20	4.87	2.1
S61	91.7	10.14	16	253	126	33.6	5.7	0.5	4	34	7.27	4.2
	132.3	10.16	24			34.3	5.7	0.4	3	31.4	8.51	2.6
	124.1	8.7	21			31.2	4.7	0.4	3	31.5	6.52	4.7
	129.6	11.1	28			31.2	4.3	0.5	1	21	9.55	3.8
	156	10.21	13			40.5	6.5	0.6	2	35.4	8.67	5.2
S64	72.2	6.85	17	239	110	26.7	4.2	0.2	3	16	5.41	2.4
	77.6	7.21	15			29.7	4.5	0.4	3	31.8	8.34	3.6
	86.2	9.43	19			32.9	4.9	0.6	4	29	7.19	2
	85.3	7.76	26			27	3.6	0.5	4	31	7.45	2.5
	91.3	7.46	23			26.5	4	0.4	3	32.3	8.74	2.7
S66	165	11.04	30	251	86	41.1	4.6	0.7	3	32	6.59	2
	153.7	10.17	12			39	4.4	0.6	3	8	5.44	2
	167.1	12.44	30			50	6.5	1.4	4	61	8.44	4.5
	152	11.78	29			37.4	3.6	0.6	2	34	7.29	2.7
	101	9.93	25			35.6	4	0.7	2	30	5.96	2
S67	98	8.4	17	105	39	35	5.3	0.4	3	14	6.27	1.6
	89	8.87	20			31.5	4	0.2	3	18	6.16	1.7
	94	10.48	19			33.5	4.5	0.3	2	17	5.77	1.5
	88.3	9.91	19			34.6	4.6	0.3	3	21	7.76	1.5
	68.2	9.23	23			25.1	2.3	0.2	4	28	6.17	2
S68	86.4	9.18	18	252	80	30.6	5.3	0.3	3	18	6.01	1.7
	130	11.29	16			38.4	6.9	0.6	2	30	7.92	1
	140	9.04	20			29.2	5.5	0.4	3	20	6.69	3
	120	8.74	23			26.4	3	0.2	3	27	6.12	2
	120	9.7	29			25.5	3.5	0.3	3	32	6.74	2.7
S71	129	10.96	20	287	106	27.5	4.1	0.2	6	36	7.74	2.2
	137	10.11	16			27.2	3.6	0.3	3	15	8.07	2
	134	9.28	32			34.3	5.3	0.5	2	16	8	2.1
	122	9.33	19			32.1	4.4	0.5	2	30	7.09	2
	124.2	9.6	25			32	3.5	0.4	4	21	4.93	2
S72	178.5	9.5	41	345	120	39	4.4	0.7	3	25	7.13	2
	173.4	11.21	12			48.5	6.7	1.1	2	50	7.37	3.2
	152.5	10.27	39			35.6	3.9	0.7	3	31	5.43	3.6
	172.8	9.23	26			40.4	4.3	0.7	4	41	5.32	2.3
	180	13.78	24			52.3	6.3	1	3	33	7.42	3.3
S73	154	10.19	31	315	83	28.5	4.3	0.5	3	40	6.9	2.3
	183.4	11.71	31			36.5	6.7	0.5	5	32	7.65	2.5
	202.3	11.15	27			33.2	4.8	0.5	3	16	6.98	2.4
	181	9.64	26			32	4.5	0.4	3	30	6.27	2.7
	169	10.02	38			36	5.7	0.3	3	32	6.26	2.1
S74	122	9.83	27	293	95	31	4.4	0.3	4	31	6.08	2.5
	116.7	9.81	13			35.6	5.5	0.5	3	25	6	2.5
	136.8	9.77	14			37.7	6.1	0.5	3	55	6.71	3.2
	134.5	8.43	29			27.7	4	0.3	3	13	5.22	2.5
	118.6	8.23	25			29	3.7	0.3	4	26	5.46	2.1
S77	77.2	9.1	20	165	63	31	3.7	0.2	1	23	4.8	1.7
	101.5	10.72	21			34	5.4	0.4	3	16	5.56	2
	99.5	9.88	24			32.6	3.1	0.3	4	30	5.33	2.1
	96.3	11.18	21			34.5	6.1	0.4	6	34	7.18	3.5
	86	9.66	24			30.2	4.3	0.4	3	17	5.62	1.7
S78	106.5	9.97	14	163	33	32	4.6	0.5	3	22	5.96	2.3
	121	9.56	16			31.8	4.7	0.5	4	15	5.56	1.8
	113.5	10.52	25			30	4.7	0.2	3	18	5.74	2
	139.9	10.01	18			34	5.5	0.5	4	20	6.51	2.2
	147.3	11.25	18			36.2	6.2	0.5	4	20	6.92	1.5
S79	113.9	10.06	22	214	61	27.6	4.3	0.6	2	18.6	6.73	1.5
	115.6	9.45	22			26.9	3.5	0.3	3	41.2	7.15	2.9
	120	8.99	22			30	4.6	0.6	4	28.6	6.87	2.1
	151.9	12.01	13			37	7.4	0.7	4	29.2	7.1	2.4
	113.4	10.87	15			33.7	5.8	0.6	2	31.3	8.08	3
S80	112.4	8.5	22	400	157	30.5	4.4	0.5	3	20	6.37	1.6
	134.8	8.27	26			31	4.6	0.5	3	12	5.53	1.7
	105.8	10.26	19			35.3	5.2	0.5	4	20.4	7.38	2.5
	113.9	9.39	19			34.5	4.5	0.5	3	30	7.41	2.2
	131	9.09	25			34.8	4.7	0.5	4	24.7	7.11	1.5
S83	129.8	9.62	16	254	76	37.7	4.6	0.7	2	20.9	8.19	2.2
	144.2	10.96	18			34.7	3.9	0.5	3	19	8.37	1.8
	163	10.56	19			34	3.9	0.4	4	26.3	8.5	2.2
	183.2	12.04	27			36.7	4.2	0.7	4	22.9	10.18	1.5
	171	11.92	23			36	4.9	0.4	3	29.8	10.29	1.7
S84	145.5	9.65	24	300	105	39.4	4	0.5	3	43	6.71	3
	165	9.04	35			35.2	4.4	0.5	3	36	6.56	3.4
	166.2	10.46	16			45.4	6.2	0.8	5	43	6.63	2.7
	163.2	11.42	30			37	4	0.5	2	42	5.61	2.5
	98.5	10.18	21			38	5.5	0.7	3	38	7.23	2
S85	146.2	14.36	19	146	52	42.6	6.2	0.5	3	40	9.22	2
	118.2	10.4	16			37.2	5.5	0.3	3	30	7.97	2.4
	111.5	10.75	17			31	3.2	0.4	2	10	6.36	1.5
	148.3	12.78	21			38.7	6.1	0.4	2	17	9.01	1.5
	116.5	10.09	22			31	3.1	0.3	2	14	5.66	1.5
S86	155.2	7.05	29	241	54	31.4	3.6	0.3	2	24	5.06	2
	125	9.73	22			33	3.6	0.4	3	34	5.34	2
	167.2	11.69	30			36	4.2	0.5	3	30	6.96	3.5
	144.2	11.7	19			44.1	5.2	0.6	4	30	7.35	2.6
	144.3	11.58	27			36.7	4.1	0.5	4	5	7.96	2.8
S88	77	6.6	19	168	37	29	3.4	0.3	3	20	5.18	2.9
	82.3	8.08	17			31.7	4.7	0.4	3	22	5.44	3
	86.5	8.9	18			33.5	5.3	0.5	4	32	6.13	2
	75	7.78	19			29	4.3	0.3	3	36	6.53	3
	86.3	9.07	18			33.5	5	0.4	3	32	7.33	3.3
S90	106	9.6	16	337	147	35	5	0.5	3	20	5.15	1.4
	112	6.91	26			33	4.3	0.4	4	20	4.74	1.5
	130.5	8.78	22			32.6	4.7	0.4	4	33	5.83	3
	95.7	7.9	19			31.5	4.6	0.3	3	17	5.27	3
	83	8.02	16			27.3	4.3	0.4	3	28	5.18	2.2
S91	105.7	9..45	20	271	103	31.5	5.7	0.5	4	24.5	6.88	3
	104.7	8.35	16			30.5	4.8	0.5	4	30	5.38	2.3
	112.4	7.71	19			31	4.2	0.4	3	7.6	5.31	1
	109.5	9.53	20			34.8	5.2	0.5	3	22	6.39	1.6
	131.3	9.53	18			35.2	5.6	0.5	3	23	5.48	2.2
S92	139.5	8.79	18	291	114	34.1	6.6	0.6	3	23.8	6.39	1.6
	140.1	12.63	19			34.7	5.7	0.6	3	30	6.68	3
	150.2	9.82	24			31	4.7	0.4	3	18	5.85	2
	147.2	9.99	15			36.4	6.6	0.7	4	27.5	6.43	2.4
	140.2	10.22	24			29.8	5.1	0.5	3	28	6.08	2.4
S94	90.5	9.14/10.5	19	142	46	30	5.4	0.4	3	9	6.94	2.2
	135.2	9.41	23			30.5	4.8	0.3	3	19	5.69	1.5
	131.9	9.4	21			32.8	5.5	0.5	3	16.5	5.21	1.7
	130	8.32	19			32	4.7	0.4	3	20	5.55	1.5
	112.5	9.24	18			31	4.7	0.4	3	23	5.87	2
S95	146	9.14	22	214	91	33	4.7	0.4	5	15.6	5.34	2.5
	131.4	8.39	27			30.3	3.1	0.1	3	22	4.87	1.8
	125.4	8.27/10.33	17			31.5	4.5	0.2	4	26	5.22	1.8
	149.2	10.81	20			39.6	4.2	0.4	5	30	5.84	2
	146.5	9.62	20			37.1	4.7	0.4	4	18	4.79	1.6
S97	128.8	8.65	29	145	66	31.5	3.9	0.2	4	18	5.26	2
	120	9.67	22			30.6	4.8	0.4	3	19	5.49	1.5
	118.7	8.4/9.36	24			31.7	3.3	0.2	4	19	6.45	1.5
	93.2	6.77	23			25.1	2.9	0.2	3	13	4.38	1
	93.2	6.68	23			24.1	3.2	0.2	3	8	4.83	1.6
S99	123.5	7.9	25	188	77	31.8	3.8	0.3	3	21	5.58	1.5
	139.6	8.16	21			34	4.3	0.5	3	22	5.23	1.7
	126.8	8.83	25			29.9	3.5	0.4	5	26	5.08	2.5
	111.6	7.49	23			29	2.9	0.2	2	29.5	5.16	1.4
	80	8.42	11			32.5	4.7	0.4	3	9	4.52	1.5
S100	116.8	10.84	22	152	63	34.1	5.5	0.4	3	32	7.75	1.8
	123.4	8.97	25			30	3.8	0.4	3	25	6.01	2.1
	99.5	10.72	12			36	5.1	0.6	3	26	6.2	2
	103.4	9.76	22			29.5	2.9	0.2	3	10	5.09	1
	70	6.29	18			29.5	4.4	0.3	3	17	4.44	1.7
S104	98.5	7.54	27	210	71	30.5	3.4	0.2	3	14	4.78	1.6
	91.2	8.61	24			28.5	3	0.3	3	19	4.82	1.6
	87	8.8	15			31.4	5.5	0.5	3	19	5.3	1.6
	99.2	9.27	15			33.6	5.6	0.6	3	23	5.45	1.8
	104	9.9	17			32.5	4.6	0.6	3	40	6.21	2.1
S106	70	7.77	19	48	26	28.8	3.8	0.2	3	16.5	4.87	1.6
	71.2	6.48	20			28.1	3.8	0.3	3	11.5	4.48	1.4
	52.3	7	19			22.5	2.7	0.2	3	10	4.8	1.5
	53.5	7.23	10			25.6	4.4	0.2	3	19	5.04	1
	71	6.02	21			27	2.7	0.2	3	9.5	4.95	1.2
S107	65.6	7.69	20	103	51	27	3.8	0.2	2	9.5	4.42	1.2
	88.2	8.94	15			31	4	0.3	3	14.5	5.64	1.6
	98.5	8.66	22			28.7	3.8	0.3	3	17.5	5.91	1.8
	82.1	7.6	19			31.5	4.7	0.3	2	13	4.39	1.4
	72.5	6.36	17			27.1	3.7	0.1	3	7	4.83	1.6
S108	82.3	8.52	15	106	53	30.5	5.1	0.3	3	11	5.79	1.8
	67.2	7.11	11			29.2	4.5	0.3	3	11.5	4.37	1.4
	82.7	6.54	19			28.6	3.9	0.3	3	8.7	4.74	1.3
	85	6.99	18			28.2	4.5	0.3	3	6.5	4.7	1
	88	6.47	23			26.5	3.9	0.3	3	19	5.9	2.1
S109	99.2	7.36	20	219	93	31.2	4.5	0.4	4	19.5	4.84	1.5
	109.4	7.88	22			31.4	3.7	0.4	4	27	4.37	1.6
	102.4	7.38	16			31.3	4.2	0.5	3	34	6.14	2.6
	93.4	7.52	15			33.3	4.4	0.4	3	19	4.98	1.7
	96.4	6.43	23			29	3.4	0.3	3	27	4.64	2.5
S110	57.6	5.5	16	64	21	35.7	4.9	0.3	2	6.5	4.25	1.4
	71.2	5.96	20			27	4.5	0.3	3	11	4.89	0.8
	32	4.31	12			17.7	2.5	0.1	1	7	4.77	1.1
	61	7.11	14			17.9	5	0.3	3	8.9	4.91	1
	41.1	5.13	16			20.6	3	0.2	2	4	4.06	0.8

## Sheet: TABLE S3
Supplementary TABLE 3 The average value of 12 phenotypic traits
Sample ID	PH (cm)	SD/(mm)	NB	NR	LL/(cm)	LW/(cm)	LEL/(cm)	TLS/(cm)	ST/(mm)	SIL/(cm)	NNS	TNR
S1	142.46	9.378	19.2	2.6	36.68	5.38	0.48	22.3	8.3	3.06	563	94
S2	114.1	8.928	18.8	2.8	35.66	4.78	0.36	26.9	6.8	3.06	686	273
S3	114.24	8.818	20.8	2.6	30.78	4.92	0.34	27.4	6.5	2.16	255	110
S4	106.32	8.58	20.8	2.8	32.84	4.54	0.34	23.8	7	2.7	378	109
S5	122.46	8.556	26	3.6	32.88	4.68	0.3	23.9	6.4	2.04	295	92
S6	176.8	11.13	30	2.8	43.26	5.48	0.74	39	6.6	2.54	305	114
S7	111.94	8.864	22.2	3	33.02	4.78	0.36	27.9	6.1	2.56	324	90
S8	119.62	9.196	21	2.4	31.4	4.94	0.36	27.3	6.3	2.42	263	82
S9	136.86	8.462	24.8	3.2	30.82	4.38	0.32	20.5	6.2	2.64	335	89
S10	150.68	11.218	30.6	3.4	39.54	5.12	1.88	34.6	6.3	2.58	255	78
S11	126.04	10.844	21.8	2.6	33.22	4.46	0.4	26.6	6.9	2.26	348	99
S12	122.42	8.838	23.6	2.2	30.16	4.58	0.4	25.6	7	2.24	349	103
S13	131.58	11.364	22.2	3.4	35.82	5.24	0.34	29.7	7.6	2.28	485	147
S14	139.42	11.398	28.4	3.2	38.3	4.46	0.64	34.2	6.966	2.24	297	79
S19	86.2	8.4	18.4	2.6	30.62	4.7	0.26	16.6	6.01	1.82	163	60
S21	102.32	9.8	19.6	3.4	30.74	5.5	0.44	22.2	6.162	1.72	210	77
S22	94.96	8.244	24.2	3	28.98	3.84	0.28	20.4	6.194	1.66	264	85
S23	105.94	8.44	25.8	3	26.7	4.38	0.3	20.4	6.194	1.66	139	49
S24	83.92	8.876	19	1.6	30.2	4.98	0.34	25.2	6.536	1.46	76	24
S25	128.48	11.12	20.8	2.6	30.96	5.32	0.5	27.8	7.404	2.2	264	71
S26	166.06	12.782	25.8	3	46.04	5.26	1.02	42.8	6.81	2.96	673	229
S27	103.72	8.448	19.6	3	28.82	4.4	0.4	19.34	7.064	2.28	212	76
S29	118.24	9.442	22.2	3.8	30.76	4.28	0.36	23.66	5.932	2.62	269	99
S33	102.1	8.748	19.4	2.6	30.92	4.66	0.42	18.2	5.488	1.76	354	119
S34	131.44	9.348	18	3.4	36.52	4.98	0.38	30.6	6.05	2.4	662	277
S35	130.34	9.042	22	3.8	32.36	3.52	0.2	30.2	6.698	2.28	602	237
S36	110.18	9.076	23	3	28.26	3.98	0.3	19.7	6.36	1.68	217	58
S37	137.32	9.452	20.8	3.6	33.88	5.08	0.26	29.8	5.858	2.16	1148	491
S38	123.9	9.762	21.2	3.8	32.16	5.32	0.42	34.8	6.162	2.8	267	84
S39	114.14	9.818	22	3	29.02	4.7	0.36	20.4	7.104	2.34	325	81
S40	74.4	8.45	18.8	2.6	25.36	4.52	0.44	12.94	5.044	1.86	214	53
S41	94.52	9.588	18.2	3.4	35.06	5.08	0.7	30.08	7.402	3.76	138	65
S45	94.7	8.082	15	3.4	31.92	4.74	0.34	24.62	5.692	2.38	96	58
S46	91.66	7.88	23	3.2	29.1	4.72	0.38	24.8	5.6	2.4	104	69
S47	111.38	9.094	25.8	4.4	33.76	5	0.42	25.86	5.584	2.32	314	132
S48	105.56	9.342	15	3	31.88	4.58	0.42	23.74	6.212	2.4	307	21
S52	114.62	8.928	24.6	3	31.1	4.38	0.36	21.2	6.472	2.6	201	99
S54	126.2	8.704	21.4	3.8	30.4	4.46	0.34	25.9	5.176	2.26	209	120
S55	110.64	9.936	19.8	2.8	33.34	4.76	0.48	27.2	9.152	2.48	333	127
S57	112.72	10.596	26.4	3	29.62	5.12	0.36	23.2	6.716	2.58	164	90
S58	115.2	9.436	25.6	3	32.16	4.8	0.36	32.2	6.106	3.1	293	119
S59	134	9.956	19.6	2.6	33.78	5.58	0.34	28	7.382	2.4	692	74
S60	97.4	8.646	21.2	2.8	34.06	4.58	0.52	26.9	5.448	2.04	162	93
S61	126.74	10.062	20.4	2.6	34.16	5.38	0.48	30.66	8.104	4.1	253	126
S64	82.52	150.5	20	3.4	28.56	4.24	0.42	28.02	7.426	2.64	239	110
S66	147.76	11.072	25.2	2.8	40.62	4.62	0.8	33	6.744	2.64	251	86
S67	87.5	9.378	19.6	3	31.94	4.14	0.28	19.6	6.426	1.66	105	39
S68	119.28	9.59	21.2	2.8	30.02	4.84	0.36	25.4	6.696	2.08	252	80
S71	129.24	9.856	22.4	3.4	30.62	4.18	0.38	23.6	7.166	2.06	287	106
S72	171.44	10.798	28.4	3	43.16	5.12	0.84	36	6.534	2.88	345	120
S73	177.94	10.542	28.75	3.4	33.24	5.2	0.44	30	6.812	2.4	315	83
S74	125.72	9.214	21.6	3.4	32.2	4.74	0.38	30	5.894	2.56	293	95
S77	92.1	10.108	22	3.4	32.46	4.52	0.34	24	5.698	2.2	165	63
S78	125.64	10.262	18.2	3.6	32.8	5.14	0.44	19	6.138	1.96	163	33
S79	122.96	10.276	18.8	3	31.04	5.12	0.56	29.78	7.186	2.38	214	61
S80	119.58	9.102	22.2	3.4	33.22	4.68	0.5	21.42	6.76	1.9	400	157
S83	158.24	11.02	20.6	3.2	35.82	4.3	0.54	23.78	9.106	1.88	254	76
S84	147.68	10.15	25.2	3.2	39	4.82	0.6	40.4	6.548	2.72	300	105
S85	128.14	11.676	19	2.4	36.1	4.82	0.38	22.2	7.644	1.78	146	52
S86	147.18	10.35	25.4	3.2	36.24	4.14	0.46	24.6	6.534	2.58	241	54
S88	81.42	8.086	18.2	3.2	31.34	4.54	0.38	28.4	6.122	2.84	168	37
S90	105.44	8.242	19.8	3.4	31.88	4.58	0.4	23.6	5.234	2.22	337	147
S91	112.72	8.78	18.6	3.4	32.6	5.1	0.48	21.42	5.888	2.02	271	103
S92	143.44	10.29	20	3.2	33.2	5.74	0.56	25.46	6.286	2.28	291	114
S94	120.021	9.238	20	3	31.26	5.02	0.4	17.5	5.852	1.78	142	46
S95	139.7	9.452	21.2	4.2	34.3	4.24	0.3	22.32	5.212	1.94	214	91
S97	110.78	8.13	24.2	3.4	28.6	3.62	0.24	15.4	5.282	1.52	145	66
S99	116.3	16.128	21	3.2	31.44	3.84	0.36	21.5	5.114	1.72	188	77
S100	102.62	9.316	19.8	3	31.82	4.34	0.38	22	5.898	1.72	152	63
S104	95.98	8.824	19.6	9	31.3	4.42	0.44	23	5.312	1.74	210	71
S106	63.6	6.9	17.8	3	26.4	3.48	0.22	13.3	4.828	1.34	48	26
S107	81.38	7.85	18.6	2.6	29.06	4	0.24	12.3	5.038	1.52	103	51
S108	81.04	7.126	17.2	3	28.6	4.38	0.3	11.34	5.1	1.52	106	53
S109	100.16	7.314	19.2	3.4	31.24	4.04	0.4	25.3	4.994	1.98	219	93
S110	52.58	5.602	15.6	2.2	23.78	3.98	0.24	7.48	4.576	1.02	64	21

## Sheet: TABLE S4
9	Supplementary TABLE 4 Genotype data											9	9	9	9	9	9	9	9	9	9	9	9	9	9	9	9	9	9	9	9	9	9	9	9	9	9	9	9	9	9	9	9	9	9	9	9	9	9
Sample ID	Maker1	Maker2	Maker3	Maker4	Maker5	Maker6	Maker7	Maker8	Maker9	Maker10	Maker11	Maker12	Maker13	Maker14	Maker15	Maker16	Maker17	Maker18	Maker19	Maker20	Maker21	Maker22	Maker23	Maker24	Maker25	Maker26	Maker27	Maker28	Maker29	Maker30	Maker31	Maker32	Maker33	Maker34	Maker35	Maker36	Maker37	Maker38	Maker39	Maker40	Maker41	Maker42	Maker43	Maker44	Maker45	Maker46	Maker47	Maker48	Maker49
S1(Guangdong)	0	0	1	0	0	0	0	0	1	1	1	1	0	0	0	0	1	0	0	1	0	0	0	1	0	0	0	0	1	0	0	0	0	1	0	1	0	0	0	1	0	1	0	0	1	0	0	1	0
S2(Guangdong)	1	0	1	0	0	0	0	0	1	1	1	1	0	0	0	0	1	0	0	1	0	0	0	1	0	0	0	0	1	0	0	1	0	1	0	0	0	0	0	1	0	1	0	0	1	0	0	1	0
S3(Guangdong)	1	0	1	0	0	0	0	0	1	1	0	0	1	0	0	0	1	0	0	1	0	0	0	1	0	0	0	0	1	0	0	0	1	0	0	1	0	0	0	1	0	1	0	0	9	9	9	9	9
S4(Guangdong)	1	0	1	0	0	0	0	0	1	1	0	0	1	1	0	0	1	0	0	1	0	0	0	1	0	1	0	0	0	0	0	0	0	1	1	0	0	0	0	1	0	1	0	0	1	0	0	1	0
S5(Guangdong)	1	0	1	0	0	0	0	0	1	1	1	1	0	0	0	0	1	0	0	1	0	0	0	1	0	0	0	0	1	0	0	0	1	0	0	1	0	0	0	1	0	1	0	0	1	0	0	1	0
S6(Guangdong)	1	0	1	0	0	0	0	1	1	0	0	0	1	1	0	0	1	0	0	1	0	0	0	1	0	1	0	0	0	0	0	0	0	1	0	1	0	0	0	1	0	1	0	0	1	0	0	1	0
S7(Guangdong)	0	0	1	1	0	0	0	1	1	0	1	1	0	0	0	0	1	0	0	1	0	0	0	0	0	1	0	1	0	0	0	0	0	1	1	0	0	0	0	1	0	1	0	0	1	0	0	1	0
S8(Guangdong)	1	0	1	0	0	0	0	1	1	0	0	0	1	1	0	0	1	0	0	1	0	0	0	0	0	0	1	0	1	0	0	1	0	1	0	0	0	0	0	1	0	1	0	0	1	0	0	1	0
S9(Guangdong)	1	0	1	0	0	0	0	0	1	1	1	1	0	0	0	0	1	0	0	1	0	0	0	1	0	0	0	0	1	0	0	0	0	1	0	1	0	0	0	1	0	1	0	0	1	0	0	1	0
S10(Guangdong)	0	0	1	0	0	1	0	0	1	1	0	0	1	1	0	0	0	1	0	1	0	0	0	0	0	1	1	0	0	0	0	0	0	1	0	1	0	0	0	1	0	1	0	0	0	1	0	1	0
S11(Guangdong)	1	0	1	0	0	0	0	0	1	1	0	0	1	1	0	0	1	0	0	1	0	0	0	1	0	0	0	0	1	0	0	1	0	1	0	0	0	0	0	1	0	1	0	0	1	0	0	1	0
S12(Guangdong)	0	0	1	1	0	0	0	1	1	0	1	1	0	0	0	0	1	0	0	1	0	0	0	0	0	1	0	1	0	0	0	0	0	1	1	0	0	0	0	1	0	1	0	0	1	0	0	1	0
S13(Guangdong)	1	0	1	0	0	0	0	1	1	0	1	1	0	0	0	0	1	0	0	1	0	0	0	0	0	1	0	1	0	0	0	1	0	1	0	0	0	0	0	1	0	1	0	0	1	0	0	1	0
S14(Guangdong)	1	0	1	0	0	0	0	0	1	1	1	1	0	0	0	0	1	0	0	1	0	0	0	1	0	0	0	0	1	0	0	0	0	1	0	1	0	0	0	1	0	1	0	0	1	0	0	1	0
S19(Yunnan)	0	0	1	1	0	0	0	0	1	1	0	0	1	1	0	0	1	0	0	1	0	0	0	0	1	0	0	1	0	0	0	1	0	1	0	0	0	0	0	1	0	1	0	0	1	0	0	1	0
S21(Yunnan)	0	0	1	0	0	1	0	0	1	1	0	0	1	1	0	0	0	1	0	1	0	0	0	1	1	0	0	0	0	0	0	0	0	1	0	1	0	0	0	1	0	1	0	0	1	0	0	1	0
S22(Guangxi)	0	0	1	0	0	1	0	0	1	1	0	0	1	1	0	0	0	1	0	1	0	0	0	1	1	0	0	0	0	0	0	0	0	1	0	1	0	0	0	1	0	1	0	0	1	0	0	1	0
S23(Guangxi)	0	0	1	0	0	1	0	0	1	1	0	0	1	1	0	0	0	1	0	1	0	0	0	1	1	0	0	0	0	0	0	0	0	1	0	1	0	0	0	1	0	1	0	0	1	0	0	1	0
S24(Guangxi)	1	0	1	0	0	0	0	1	0	1	0	0	1	1	0	0	1	0	0	1	0	0	0	1	1	0	0	0	0	0	0	1	0	1	0	0	0	0	0	1	0	1	0	0	1	0	0	1	0
S25(Guangxi)	0	0	0	1	0	0	0	0	1	1	0	0	1	1	0	0	1	0	0	1	0	0	0	1	1	0	0	0	0	0	1	0	0	0	1	0	0	0	0	1	0	1	0	0	1	0	0	1	0
S26(Guangxi)	1	0	1	0	0	0	0	1	1	0	0	0	1	1	0	0	1	0	0	1	0	0	0	0	0	0	1	0	1	0	0	0	0	1	1	0	0	0	0	1	0	1	0	0	1	0	0	1	0
S27(Yunnan)	0	0	0	1	0	0	0	1	1	0	0	0	1	1	0	0	1	0	0	1	0	0	1	0	1	0	0	0	0	0	0	1	0	1	0	0	0	0	0	1	0	1	0	0	1	0	0	1	0
S29(Yunnan)	9	9	9	9	9	9	9	9	9	9	9	9	9	9	9	9	0	0	0	1	0	0	0	0	1	0	1	0	0	0	9	9	9	9	9	9	9	9	9	9	9	9	9	9	1	0	0	1	0
S33(Guangdong)	0	0	1	0	0	1	0	0	1	1	1	1	0	0	0	0	0	1	0	1	0	0	0	0	1	1	0	0	0	0	0	0	0	1	0	1	0	0	0	1	0	1	0	0	1	0	0	1	0
S34(Guangxi)	1	0	1	0	0	0	0	1	1	0	0	0	1	1	0	0	1	0	0	1	0	0	0	0	1	0	0	1	0	0	0	0	0	1	0	0	0	0	0	1	0	1	0	0	1	0	0	1	0
S35(Guangxi)	0	0	1	1	0	0	0	0	0	1	0	0	1	1	0	0	1	0	0	1	0	0	0	0	0	0	1	1	0	0	0	0	0	0	1	1	0	0	0	1	0	1	0	0	1	0	0	1	0
S36(Guangxi)	0	0	1	1	0	0	0	0	0	1	0	0	1	1	0	0	1	0	0	1	0	0	0	0	0	0	1	1	0	0	0	0	0	0	1	1	0	0	0	1	0	1	0	0	1	0	0	1	0
S37(Guangxi)	0	0	1	1	0	0	0	0	0	1	0	0	1	1	0	0	1	0	0	1	0	0	0	0	0	1	1	0	0	0	0	0	0	0	1	0	0	0	0	1	0	1	0	0	1	0	0	1	0
S38(Guangxi)	0	0	1	0	0	1	0	0	1	1	0	0	1	1	0	0	0	1	0	1	0	0	0	0	0	1	1	0	0	0	9	9	9	9	9	9	9	9	0	1	0	1	0	0	1	0	0	1	0
S39(Guangxi)	0	1	1	0	0	0	0	0	1	1	0	0	1	1	0	0	1	0	0	1	0	0	0	0	0	0	1	1	0	0	0	1	0	0	1	0	0	0	0	1	0	1	0	0	1	0	0	1	0
S40(Yunnan)	0	0	0	0	1	1	0	0	1	1	0	0	1	1	0	0	0	1	0	1	0	0	0	0	1	1	0	0	0	0	0	0	0	1	1	0	0	0	0	1	1	0	0	0	1	0	0	1	0
S41(Yunnan)	0	0	0	0	1	1	0	0	1	1	0	0	1	1	0	0	0	1	0	1	0	0	0	0	0	1	1	0	0	0	0	0	0	1	1	0	0	0	0	1	1	0	0	0	9	9	9	9	9
S45(Yunnan)	0	0	1	0	1	0	0	0	1	1	1	1	0	0	0	0	1	0	0	1	0	0	0	0	0	1	0	1	0	0	0	0	0	1	1	0	0	0	0	1	0	1	0	0	1	0	0	1	0
S46(Yunnan)	0	0	0	1	0	1	0	0	1	1	0	0	1	1	0	0	1	0	0	1	0	0	0	0	1	1	0	0	0	0	9	9	9	9	9	9	9	9	0	1	0	1	0	0	1	0	0	1	0
S47(Yunnan)	0	0	0	1	0	0	0	0	0	1	1	1	0	0	0	0	1	0	0	1	0	0	0	0	0	0	1	1	0	0	0	1	0	1	0	0	0	0	0	1	0	1	0	0	1	0	0	1	0
S48(Yunnan)	0	0	0	0	1	0	0	0	0	1	9	9	9	9	9	9	1	0	0	1	0	0	0	0	1	1	0	0	0	0	0	1	0	1	0	0	0	0	0	1	0	1	0	0	1	0	0	1	0
S52(Guangdong)	1	0	1	0	0	0	0	0	1	1	0	0	1	0	0	0	1	0	0	1	0	0	0	0	0	1	1	0	0	0	0	1	0	1	0	0	0	0	0	1	0	1	0	0	1	0	0	1	0
S54(Yunnan)	1	0	1	0	0	0	0	0	1	1	0	0	1	1	0	0	1	0	0	1	0	0	0	0	0	0	1	1	0	0	0	1	0	1	0	0	0	0	1	1	0	0	0	0	1	0	0	1	0
S55(Yunnan)	1	0	1	0	0	0	0	9	9	9	0	0	1	1	0	0	1	0	0	1	0	0	0	0	0	0	1	1	0	0	0	0	0	1	0	1	0	0	1	1	0	0	0	0	1	0	0	1	0
S57(Guangdong)	1	0	1	0	0	0	0	1	0	1	0	0	1	1	0	0	1	0	0	1	0	0	0	0	1	1	0	0	0	0	0	0	0	1	1	0	0	0	0	1	0	1	0	0	1	0	0	1	0
S58(Guangdong)	1	0	1	0	0	0	0	0	1	1	0	0	1	1	0	0	1	0	0	1	0	0	0	0	1	1	0	0	0	0	0	1	0	1	0	0	0	0	0	1	0	1	0	0	1	0	0	1	0
S59(Guangdong)	0	0	1	1	0	0	0	0	1	1	0	0	1	1	0	0	1	0	0	1	0	0	0	0	0	1	0	1	0	0	0	1	0	1	0	0	0	0	0	1	0	1	0	0	1	0	0	1	0
S60(Guangdong)	0	0	1	0	0	1	0	0	1	1	0	0	1	0	0	0	0	1	0	1	0	0	0	0	0	1	1	0	0	0	0	1	0	0	1	0	0	0	0	1	0	1	0	0	1	0	0	1	0
S61(Guangdong)	1	0	1	0	0	0	0	0	1	1	0	0	1	0	0	0	1	0	0	1	0	0	0	0	0	1	0	1	0	0	0	0	0	1	1	0	0	0	0	1	0	1	0	0	1	0	0	1	0
S64(Guangdong)	1	0	1	0	0	0	0	1	1	0	0	0	1	1	0	0	1	0	0	1	0	0	0	0	0	1	0	1	0	0	0	0	0	1	1	0	0	0	0	1	0	1	0	0	0	0	0	1	0
S66(Yunnan)	0	0	0	0	0	1	0	9	9	9	0	0	1	0	0	0	1	0	0	1	0	0	0	0	0	1	1	0	0	0	0	1	0	0	0	1	0	0	1	1	0	0	0	0	1	0	0	1	0
S67(Guangdong)	0	0	0	1	0	1	0	0	1	1	0	0	1	1	0	0	0	1	0	1	0	0	0	0	0	1	1	0	0	0	0	0	0	1	0	1	0	0	0	1	0	1	0	0	1	0	0	1	0
S68(Guangdong)	1	0	1	0	0	0	0	0	1	1	0	0	1	0	0	0	1	0	0	1	0	0	0	0	1	1	0	0	0	0	0	1	0	1	0	0	0	0	0	1	0	1	0	0	1	0	0	1	0
S71(Guangdong)	0	0	1	0	0	1	0	0	1	1	0	0	1	1	0	0	0	1	0	1	0	0	0	0	0	1	1	0	0	0	0	0	0	1	0	1	0	0	0	1	0	1	0	0	1	0	0	1	0
S72(Guangxi)	1	0	1	0	0	0	0	0	1	1	0	0	1	1	0	0	1	0	0	1	0	0	0	0	0	1	0	1	0	0	0	1	0	1	0	0	0	0	0	1	0	1	0	0	1	0	0	1	0
S73(Guangxi)	1	0	1	0	0	0	0	1	1	0	0	0	1	1	0	0	1	0	0	1	0	0	0	0	0	1	0	1	0	0	0	1	0	1	0	0	0	0	0	1	0	1	0	0	1	0	0	1	0
S74(Guangxi)	1	0	1	0	0	0	0	0	1	1	0	0	1	1	0	0	1	0	0	1	0	0	0	0	0	1	0	1	0	0	0	0	0	1	1	0	0	0	0	1	0	1	0	0	1	0	0	1	0
S77(Guangdong)	1	0	1	0	0	0	0	0	0	1	0	0	1	1	0	0	1	0	0	1	0	0	0	0	0	1	0	1	0	0	0	0	0	1	1	0	0	0	0	1	0	1	0	0	1	0	0	1	0
S78(Guangdong)	1	0	1	0	0	0	0	1	1	0	0	0	1	1	0	0	1	0	0	1	0	0	0	0	1	1	0	0	0	0	0	0	0	1	1	0	0	0	0	1	0	1	0	0	1	0	0	1	0
S79(Guangdong)	1	0	1	0	0	0	0	1	1	0	0	0	1	1	0	0	1	0	0	1	0	0	0	0	0	1	0	1	0	0	0	1	0	1	0	0	0	0	0	1	0	1	0	0	1	0	0	1	0
S80(Guangxi)	1	0	1	0	0	0	0	1	1	0	0	0	1	1	0	0	1	0	0	1	0	0	0	0	1	1	0	0	0	0	0	1	0	1	0	0	0	0	0	1	0	1	0	0	1	0	0	1	0
S83(Guangxi)	0	0	1	1	0	0	0	0	1	1	0	0	1	1	0	0	1	0	0	1	0	0	0	0	0	1	1	0	0	0	0	0	0	1	1	0	0	0	0	1	0	1	0	0	1	0	0	1	0
S84(Guangdong)	0	0	1	0	1	0	0	0	1	1	0	0	1	1	0	0	1	0	0	1	0	0	0	0	0	1	1	0	0	0	0	1	0	1	0	0	0	0	0	1	0	1	0	0	1	0	0	1	0
S85(Guangdong)	1	0	1	0	0	0	0	1	1	0	0	0	1	1	0	0	1	0	0	1	0	0	0	0	1	1	0	0	0	0	0	0	0	1	1	0	0	0	0	1	0	1	0	0	1	0	0	1	0
S86(Yunnan)	0	0	1	0	0	0	0	0	0	1	0	0	1	1	0	0	1	0	0	1	0	0	0	0	0	1	1	0	0	0	0	1	0	0	1	0	0	0	0	1	0	1	0	0	1	0	0	1	0
S88(Guangdong)	1	0	1	0	0	0	0	0	1	1	0	0	1	1	0	0	1	0	0	1	0	0	0	0	0	1	0	1	0	0	0	0	0	1	0	0	0	0	0	1	0	1	0	0	1	0	0	1	0
S90(Yunnan)	0	0	0	0	1	0	0	0	1	1	0	0	0	0	1	1	1	0	0	1	0	0	0	0	0	1	0	1	0	0	0	1	0	1	0	0	0	0	0	1	0	1	0	0	1	0	0	1	0
S91(Yunnan)	0	0	1	0	0	0	0	1	1	0	0	0	1	1	0	0	1	0	0	1	0	0	0	0	0	1	1	0	0	0	0	0	0	1	0	1	0	0	0	1	0	1	0	0	1	0	0	1	0
S92(Fujian)	0	0	1	0	1	0	0	0	1	1	0	0	1	1	0	0	1	0	0	1	0	0	0	0	0	1	1	0	0	0	0	1	0	0	1	0	0	0	0	1	0	1	0	0	1	0	0	1	0
S94(Yunnan)	0	0	1	0	1	0	0	0	1	1	0	0	1	1	0	0	1	0	0	1	0	0	0	0	0	1	0	1	0	0	0	1	0	1	0	0	0	0	0	1	0	1	0	0	1	0	0	1	0
S95(Yunnan)	1	0	1	0	0	0	0	0	1	1	0	0	1	1	0	0	1	0	0	1	0	0	0	0	1	1	0	0	0	0	0	1	0	1	0	0	0	0	0	1	0	1	0	0	1	0	0	1	0
S97(Yunnan)	0	0	1	1	0	0	0	1	1	0	1	1	0	0	0	0	0	1	0	1	0	0	0	0	0	1	1	0	0	0	0	0	0	1	0	0	1	0	0	1	0	1	0	0	0	0	0	1	1
S99(Guangxi)	0	1	0	1	0	0	0	0	0	1	1	1	0	0	0	0	1	0	0	1	0	0	0	0	0	1	0	1	0	0	0	1	0	0	0	1	0	0	0	1	0	1	0	0	1	0	0	1	0
S100(Hainan)	1	0	1	0	0	0	0	0	1	1	1	1	0	0	0	0	1	0	0	1	0	0	0	0	0	1	1	0	0	0	0	0	0	1	1	0	0	0	0	1	0	1	0	0	1	0	0	1	0
S104(Guangxi)	0	0	1	0	1	0	0	0	1	1	1	1	0	0	0	0	1	0	0	1	0	0	0	1	0	0	1	0	0	0	0	0	0	1	1	0	0	0	0	1	0	1	0	0	1	0	0	1	0
S106(Yunnan)	1	0	1	0	0	0	0	0	1	1	1	1	0	0	0	0	1	0	0	1	0	0	0	0	0	1	0	1	0	0	0	0	0	1	0	0	0	0	0	1	0	1	0	0	1	0	0	1	0
S107(Yunnan)	0	0	1	0	1	0	0	1	1	0	1	1	0	0	0	0	1	0	0	1	0	0	0	0	0	1	0	1	0	0	0	0	0	1	0	0	0	0	0	1	0	1	0	0	1	0	0	1	0
S108(Yunnan)	0	0	1	0	1	0	0	0	1	1	1	1	0	0	0	0	1	0	0	1	0	0	0	0	0	1	0	1	0	0	0	0	0	1	0	0	0	0	0	1	0	1	0	0	1	0	0	1	0
S109(Guangxi)	1	0	1	0	0	0	0	1	1	0	1	1	0	0	0	0	0	0	0	1	1	0	0	0	0	1	0	1	0	0	0	0	0	1	1	0	0	0	0	1	0	1	0	0	1	0	0	1	0
S110(Guangxi)	1	0	1	0	0	0	0	1	1	0	1	1	0	0	0	0	0	0	0	1	1	0	0	0	0	1	0	1	0	0	0	0	0	1	0	0	0	0	0	1	0	1	0	0	1	0	0	1	0
[truncated: 280 more columns]

## Sheet: TABLE S5
Supplementary TABLE 5 The simple sequence repeat (SSR) primer information.
Primer	Forward primer (5’-3')	Reverse primer (5’-3’)	Annealing temperature/℃	Repeated sequence
AVL02	TGAAGCGTGGATTTCCTTTC	TTGGTTGTGTGGAGGTAGCA	54.6	(CT)14
AVL03	TCTCTCTCCTTCGCTGGAAC	AAGAATCCATGGACGACGAG	55.5	(AG)12
AVL04	AGAGGCTCATCCAGGCTTCT	CATTGGAGAGGAGAGGCAAG	57	(CT)13
AVL05	GCCCATGACAAGGATTTGAG	GCACCACGAGGAATCAAACT	54.7	(AG)13
AVL06	CAATTCGCCTGCTGATCTTT	CGCAAGAAGAACCGAAGAAC	53.6	(GA)19
AVL07	GGCTCTCTCTCGCACGATT	TTGGCCTTCTTGCCAATATC	55.1	(TC)14
AVL08	GTCAAGTCTCGCTATTCGGC	ATCGACGTGGATTCGTTCTC	55.4	(GA)12
AVL11	TACTCACACCCTTAGCAGCG	CAGGAGAGCGAGGGAGATG	57.5	(GA)12
AVL12	ACGGCCACCCTTAGTTTCTT	CAAGCCGCTACAGGATGAAT	55.8	(AT)12
AVL13	ACCCTTCCAGGGCAAGTAAC	ACTTCACAGCGGCTCTCATT	57.1	(GA)12
AVL14	CAATGACTCATATGCCACCG	ATGCCAAAAGTGGAGCGTAG	54.6	(CT)15
AVL16	CTATGCATTCCCGTTATCGC	CAACGATCCTCATCGGAGAT	53.9	(TA)15
AVL17	GACTCACGCACCGTCCTC	CCGATTTCTCCTCCTCCTCT	57.6	(CT)14
AVL18	GACAACGGCGGAGGAATC	GTGCTCAAAATTGGACGGAT	54.9	(CT)19
AVL19	CGGTAGTAATCGAAGGCGAG	TCGAGCAAAGAAGGCACTTT	54.9	(AG)19
AVL20	GACTCACACCCTTAGCAGCG	CAGGAGAGCGAGGGAGATG	58.4	(GA)12
AVL22	GACCACGGCCAAGTACAGAT	TTGGTGGGAAATTCATCCAT	54.3	(TA)15
AVL23	CGGGGTCAGTCAAGAAAAGT	AGTAATCTGATCGCGACGCT	55.5	(TC)13
AVL24	GGAGCATGACAGGGTTTGTT	CTGAGGTGAGGAAAAGGCAG	55.7	(AG)19
AVL25	TGACGGCGTTAAATATCCGT	TAAAGCAGAGGTTTCGCGTT	54.1	(CT)13
AVL26	AATTCGGCTGCTGATCTTTC	CGCAAGAAGAACCGAAGAAC	53.5	(GA)15
AVL28	GGCGATCATCCAGTAGCAGT	TCCACTGTACCCCCAATCAT	56.5	(AT)12
AVL29	AAGGCCAACCTGCTACCTGT	CGGCGACCTAAACTCAAATC	56.6	(GA)14
AVL33	CTTTCAAAGCCGAGTCCCAC	TCGCCTCTTGCTTTCTCTTC	55.8	(CT)12
AVL34	ATACTCCACGCCATCAGAGC	TTAGGGGAAGCCATTGACTG	55.9	(AG)16
AVL36	TAAACGAAGGGGTGGAGATG	TCTGGGGATAGGGAAGGTCT	55.7	(GA)12
AVL37	AGGGTTCGATTTCGGGATAC	GAACCTTCCTTTCCGACCTC	55	(GA)12
AVL38	CTGTGGGTTTGGAGTTGGTT	CCAAACTACCAAGGAGTGGTG	55.6	(TG)12
AVL39	CAGGGATTGTTGCCTGTTCT	GCATATGGCACGGAAAAACT	54.4	(TC)13
AVL40	GTGGACTCGAAGTCCTCTGC	ATCAACTCCCCTCCTCCACT	58	(TCC)13
AVL41	TTCGTTCTCGTCATCGTCAG	GGTCGTTCGAGTTCTGCAAT	55	(TCG)10
AVL42	CGTCGATTGGTTTACGAGGT	GCAGACGGAAATTGTTGGAT	54	(CTT)10
AVL43	AGAGGGTGATTTTTGCCCTT	AGTTTGTGATCCACCAAGGC	54.8	(AAT)12
AVL44	ATCGATGGATCGACAAGCTC	TGGAAACCAAACTGTTGCTG	54	(CAG)13
AVL46	TCAAAAAGCGACATGGTCTG	CCGAAGATCACAAGGCTCTC	54.4	(CAG)10
AVL47	GCAGACGGTAGAAGACGAGC	CTTCCGCAGTAGCCAGAATC	57.2	(TTC)9
AVL48	CCAAGCTCCCCTCTTCTTCT	GAAACTGCCTCCATGTCGAT	55.9	(TTC)9
AVL49F	AACTTTCTCGTCTTCGACGC	TTGGGAATCGATTTCTCTGC	59.6	(CAA)10
AVL50	CCTCCGAATGCGTGATTATT	GTCATTTCCAGCTGGGTGTT	54	(GTG)12
AVL51	CAGAAGGGAAAAGCAACGAG	AATTGCTGGATCTCCGACAC	54.5	(AGA)9
AVL53	GCGTTGGATGATCAGGAGAT	CCTCGACGCTAGAAATCGAC	55.1	(GAG)9
AVL55	AACTGATCAGCGGCGAAG	ATTACCATGGCCAAACTTGC	54.6	(AGAT)8
AVL56	GCCGTCCACTATCTCTGCTC	GCACGCATTACACTGGATCTT	56.8	(GGGGA)5
AVL57	AAGGGCAGAGTGTGCTTGTT	ACCAAAACGAGCTGGATCAC	56.3	(CCTCT)5
AVL58	GGCAGTGATTTCTGCTAGGC	TCCATGAGCTATCTTGCCCT	56.1	(TTCTC)5
AVL60	AGACATCGTCCGCTTTCACT	GAACCGCTTTAGCTGTCGAG	56.3	(CTCCGC)9
AVL62	GATCCATCGTCTCCCAACC	CTCCCGTGTACATCGCCT	56.6	(CTGCCC)6
AVL63	ACCATAGGGTTTTGCCTGTG	GGTTGAGAGAATGGCGAGAG	55.6	(CGCCCT)6
SSR-29	GGTAACCGGAAACGCCAT	ACTGTCACCGCTAACAATCTCAT	55.5	/
SSR-30	AATCTGGCAATATTATCAGCAGC	GAATTAGGTGTCAGCTGGTTCTG	55.8	/
SSR-33	ACCTGCCTTCTTCCTAAGCTAAC	ATGCTCGATCGATAGTGATCTGT	54.2	/
SSR-34	CCCATGAACTCTTCTTTGCTTT	GCACCATATTCTAGAGCTGGCTA	55.9	/
SSR-35	TTCATCTTCATCTTCGTCTCGAT	TCTCCTCCATGTAAACCTCCATA	54.6	/
SSR-37	AGCCTATAGATGGGTCAGATTCC	TACATTAGGCTGGAAAACTGGTC	53.6	/
SSR-38	CGCTGCTATATCATCGGATTG	CTCATGCACCCCTTCCTAGAC	55	/

## Sheet: TABLE S6
Supplementary TABLE 6 three candidate genes CDS sequences with differential expression
>Wv_038222.m1 gene=Wv_038222
ATGGAGGGGCTGAAGCTGGCGAACGCTCCGATGCACCTCCCTCTCGTTTCCGCCGCTTCCAGGCCATGCC
GCCCCTTCTCTCCCGTGACCTTCGCCCGCAATCTCCGACCCTTTCGCGGCTCCAACTACATCATCAGTCT
CAGCTTTGTTGGGCAAACTCAAGTCAAATTATCTTCAAGTTACATGCAAAAGTTGACATCATCGCAGAGA
ATCAATTTCACAAGAAGTGCATCAGTTGAACCTATGACTCAAGACATGGTTGAAAATAGAGAAGATGAAT
ACCCCATTAGTGGGGATGACATAAGGGCATGCTTCCTTAACTTTTATGCTTCAAGGGGTCACAAGATTCT
CCCAAGTGCATCTCTTGTACCAGATGACCCTACAGTTTTGCTTACAATTGCTGGAATGCTGCAATTTAAG
CCTATATTTCTTGGCAAGGAACCAAGAAGTGTACCTTGTGCTACAACATCTCAGCGGTGCATAAGAACAA
ATGACATTGAAAATGTGGGCAGGACAACCCGACACCATACTTTTTTTGAGATGCTAGGAAATTTCAGTTT
TGGTGACTACTTCAAGAAGGAAGCAATTCTGTGGTCATGGGAGCTTACTACCAAGGAGTATAAATTGCCT
CCAGAGAGATTGTGGATTAGTATTTTCGAGGATGATGATGAAGCTTTCTCAATATGGCATGATGAAGTTG
GCGTACCTAAAGAACGGATTAAGAGGATGGGTGAGGATGATAACTTTTGGACCAGTGGTGTCACAGGTCC
TTGTGGCCCTTGCTCTGAGATTTACTATGATTTTTATCCTGACAGAGGTCATGCAAATTCTGATTTGAGC
GATGATAGCAGATTTATTGAGTTCTATAATCTGGTGTTTATGCAATATAACAAGAAGGAGGATGGTTCCC
TTGAGCCCTTAAAGCAGAAGAATATAGACACGGGTATGGGACTTGAACGTATGGCACGGATTCTGCAACA
GGTTCCAAACAACTATGAAACAGATCTCATTTTCCCCATCATACAGAAAGCAGCAAGTCTGGCAAAGGTT
TCATATGCTAAGGCAGATGATTCTACAAAGACCAATCTGAAAGTCATTGGTGATCATATGCGCGCAGTCA
TTTATCTTATAAAAGATGGTGTTCTACCATCAAATATTGGGAGAGGTTATGTAGTCCGGAGGCTAATTAG
AAGAGTTGTTCGAATAGGTAGACTGCTAGGTATAAAGGGCAATGGTGAGGGGATCCAGGAATGTGCTTTT
TTGCCTGAAATTGCCAAGACAGTGATAGAACTTAGTGACCAAATTGATCCAGATGTTAAAGGAAGGACAA
ATCATATTCTTGAAGAGTTGAAGAGGGAAGAATTGCGGTTTGTGCAGACTCTAGAGAGAGGAGAGAAGCT
ATTAGATCAGTTTCTTTCTAATGCTTTGTTAAGTTCCAGAGTAAATGGTGGGAAACCATGTCTGGATGGG
AAAGATGTGTTTCTTTTGTATGACACATATGGCTTTCCTGTGGAGATAACAGCTGAAGTTGCTGAAGAAC
GAGGTGTTAGTCTAGATATGAATGGTTTTGGCATTGAAATGGAAAACCAAAGGCGCCAATCACAAGCTGC
TCATAGTGCAGTTAAACTTATGGTAGGAAATGAAGTAGAACTTGCTGAGTGTGTGCCTGATACTGAATTC
TTGGGATATGACATGCTTTCTGCTTATGCGACAGTCAAAGGACTATTATTAAATGGTGAACCAGTAACTG
AAGGTTACGAAGGTAGTGATATAGAAATCATGTTGGACAGGACCCCTTTCTATGCTGAATCAGGGGGTCA
GATTGGAGATAATGGTTTTTTGTACCGTGAAGGGCATCAGGATGGCAAAAGTACAACAGTGGAGATCAAA
GATGTTCAGAAATCACTTGGAAACATTTTTGTTCATAAAGGTGTAATTACAGAAGGAAAAATAGAAGTTG
GTTCAGAAGTTTGTGCTGATGTTGATCCAAGATTAAGGCAGAGGGCTAAGGTCCATCATACTGCGACACA
TTTACTACAAGCTGCACTCAAAACTGTGATTGGTCAAGAAACATCACAAGCTGATGCAAAGAAAGCAGGT
GCAATTGCCATGTTCGGGGAAAAGTATGGAGAGCTGGTCAGAGTAGTTGAGGTACCTGGTGTATCAATGG
AGCTCTGTGCTGTTGCTGGCGATGCTTTTATTGAATATGTCACTGCTCGAGACAACAACATGAGATATCT
ATGCTCACTACTCAAGGCAAAAGCAGAGGATGTAACTGGTCGGGTGGAGGCCATGCTAGAAGAGCTTAGA
GCTGCAAGGAATGAAATTTCCGCTCTACGAAATACAGTGGCAATACTCAAAGCCTCATCTCTTCTGAATA
GAGCGTTTGTTATAGGAACCTCTAACATAAGAGTGGTCGTCGAGTCTATGGACGAAATGGATGCCGATGC
CCTCAAAAATGCCGCCGAGTTCCTTGTCAATTCTTTGAAAGATCCTGCGGTGGTCGTTTTAGGTTCATGC
CCAGGGGATGGGAAGGTAAGTTTAGTCGCTGCATGCACTCCTTCAGTTGTCAAAATGGGGATCCAGGCAG
GGAAGTTCATAGGAGGCATAGCTAAGCTGTGTGGCGGCGGAGGCGGTGGGAAGCCTAATTTTGCACAAGC
TGGAGGAAGGAAGCCTGAGAATCTACAGGATGCTTTGGAGAAGGCTAGAACTGAGCTTATTGTAGCTCTA
AATGGATGA
>Wv_038224.m1 gene=Wv_038224
ATGGCTCACGACTCGATGGCTAACGTTCCTTCGCTTCCGTCGATGGTGTCCGGAAAAAAGAAGCGGGCAA
ATCGATCTGCGAAGCTGAAGCAGTGCAAACTCGATGCTCGGCGTGAGCAATGGCTCTCTCATGGTAAGGA
TAAGGACGAGGATTCCTATGTCACCACCGGTCTTCATTTGCAAGATCCTCCCTTGGCTCCAAAAGGGATG
ATGAGAGAAGAAGAGGGCCGTGATGGCATTTCATCGTTGCATGAATGCCGGGATATGGATTCCTCATTCC
GTAACCCTACCGTGGGTAATCATCATAGAAGGGATGTCTCTTCAGGCGTCAGTAGAAGCAGCAGAAGTAG
CAGCTTGGATTCCACCTCGAGAAGCATTAGCGATGGTGAAGAGGAAGAGTATATAGATAACAGAGGGGAA
GAAAATGGGATCCTGGATGATTGGGAAGCGGTCGCTGACGCCCTGACTAAGGATGTTGGTGATGCTAACC
ATAGGCATCGTTCTGTTCATGAAATCACTCCCTTTGAAGCAGCTGCCACGCCTGGTGTCCCAGTTGAGGT
CTCTCGTGGAGGGAGAACGGCAACGCCGGAGCCCATGCGTAACACCAAAGGAGCTTGGGGACCAGATGAC
ACATCTCGTCCTCCAAGCCTTCCAAGAGTCTCAAAACAGTGGATCCTTCCAATGAATGTAGGCCGGGACC
ATCAGGTTTCCCAACAAAAGGGCATCCTTCCTTTGCCAATTCCCTGCCCTATTTGCTGTGAGGATCTAGA
TCTGACAGATTCAAGTTTTCTTCCTTGTTCTTGTGGATTTCGGCTTTGCCTATTCTGCCACAAAAGAATT
CTCGAGGAAGATGGTCGTTGTCCTGGATGCAGGCAGCAATACAACTACATCCCAGGTGGAATGGTGGAGG
TGAACATGGGAGGAGCAAGGCCTCCAGTTTTGCAAATGCAATTGTCTCATATATGTACTTCAAGACCTTA
G
>Wv_072909.m3 gene=Wv_072909
ATGGGCTGTTTGCCATCAACGAGACGAAGGAATTACCCAGGGTATGAAAACCCGGTGGTTCTCGCTGCTC
AGACATCTTCTTTGACAGTTACTGTCAGTGATGTTGAAGCACTTTTTGAACTATTCAAGATGATTAGTGG
TTCTTTGGTGGATGATGGATTGATCAACAAGGAAGAGTTTCAGCTAGCATTTTTTAGGAATAACAAAGGG
GAAAATCTTTTGGCAAATCGGTTATTTGACCTATTTGATGTCGAACAAAAGGGAGTTATTGATTTTGGGG
ATTTCGTTCGAGCCTTGAATGTCTTCCATCCAAATGCTGCCCAAGAAGACAAAGTAGACTTTTCCTTCAA
GTTATATGATCTGGATGGTACAGGTTTTATTGAGAGGAAAGAGGTGAAGCAACTATTGATTGCATTGCTA
TCCGAATCAGAAATGAAGTTGTCAGATGAGATTGTGGAAATAATCCTAGATAAGACATTTCAAGATGCAG
ATGGTAACCAGGATGGTAAAATAGATAAAAAAGATTGGGAAAACTTGGTATCCCGGAATCCATCCTTGAT
GAGGGTCATGACAATTCCATATCTCAGGGACATAACCACGACATTTCCAAATTTTGTTTTCAATTCTGAA
GTTGATGATCCTGCCGCATGA
